# Supplementary material for: Iterative Adaptations in a Physical Activity Program for Children with Autism: A Feasibility and Implementation Study
Source: Healthcare (Basel). 2026 May 28;14(11):1502. doi: 10.3390/healthcare14111502 (PMC13256154; doi:10.3390/healthcare14111502)
Supplement: Supplementary file 1 [file healthcare-14-01502-s001.zip]

Archive with 1 entries (1 files):
- healthcare-4267496-supplementary.pdf
